# Supplementary material for: Reversible host cell surface remodelling limits immune recognition and maximizes survival of Plasmodium falciparum gametocytes
Source: PLoS Pathog. 2025 May 12;21(5):e1013110. doi: 10.1371/journal.ppat.1013110 (PMC12091884; doi:10.1371/journal.ppat.1013110)
Supplement: S1 Table — (XLSX) [file ppat.1013110.s006.xlsx]

## Sheet: Sheet1
CRISPR 19/01/2018	Gene	Primer name	Sequence
Construction
1	GEXP02 Pf2004_110007700_CRISPR_GFP-TAG
		G02GFP_gRNA_fwd	TAAGTATATAATATTTATATAGGTTAAAATGTACTGTTTTAGAGCTAGAA
		G02GFP_gRNA_rev	TTCTAGCTCTAAAACAGTACATTTTAACCTATATAAATATTATATACTTA
		G02GFP_HR1_fwd	GCGGAAGCTTGTCGACGAATTGAATAATGCTTATGG
		G02GFP_HR1_rev	CTTTACTCATGTCGACACCTATATAAGGAGCTTCTG
		G02GFP_HR2_fwd	ATGAGAATTCGGATCCAATGTACTTGAATATATTTATATAA
		G02GFP_HR2_rev	TTTCTCTTGTGGATCCTAAATGACACGTGACATCG
Integration
3	GEXP02 (PF3D7_1102500)	3'INT G02 GFP rev	GTATATGGAAATAAGAACGAGC
4	GEXP02 (PF3D7_1102500)	G02_INT_fwd	GTATATACATCTGTTGATG
5	pBGC BSD	LS47-Rev-PMT5’ utr5'BSD	TGTTTCTGCCTTTTCTC
6	pBGC BSD	S48-For-PMT3’ utr3'BSD	TAATTTATGGGATAGCG
