# Supplementary material for: Reversible host cell surface remodelling limits immune recognition and maximizes survival of Plasmodium falciparum gametocytes
Source: PLoS Pathog. 2025 May 12;21(5):e1013110. doi: 10.1371/journal.ppat.1013110 (PMC12091884; doi:10.1371/journal.ppat.1013110)
Supplement: S2 Table — (XLSX) [file ppat.1013110.s007.xlsx]

## Sheet: Sheet1
Fig 1	B	Surface serum MFI	✓
	D	Surface CBPI MFI	✓
	E	ImmunoEM counts proportions	✓
Fig 2	A	Annexin V Pf20024	✓
	B	Annexin V NF54	✓
Fig 3	A	Annexin V vs serum	✓
	C	Tdt positive	✓
	D	TdTt MFI	✓
	E	Surface serum asexuals	✓
	G	Surface serum stageII	✓
	J	Annexin V stage II	✓
	I	Surface serum stageV	✓
	K	Annexin V stage V	✓
Fig 4	B	Annexin V asexuals	✓	Combined in Excel Figure 4
	C	Annexin V stage II	✓
	D	Annexin V stage V	✓
	G	Serum reactivity	✓
Fig 5	A	Annexin V stage II	✓
	B	Annexin V stage V	✓
	C	Tdt MFI	✓
	D	serum surface rectivity
Fig 6	A	Phagocytosis asexulas PMV	✓
	B	Phagocytosis stage II PMV	✓
	C	Phagocytosis asexulas/ stage II scramblase KO	✓
	D	non-opsonics Phagocytosis stage V scramblase inhibitor	✓
	E	Phagocytosis stage V scramblase inhibitor	✓
Fig S1	A	serum NF54	✓
	C	CBPII NF54	✓
	D	CBPII NF54	✓
	F	CBPII Pf2004	✓
	G	serum % Pf2004	✓
	H	CBPI % Pf2004	✓
	I	CBPII % Pf2004	✓
Fig S2	C-1	Fix / perm serum	✓
		Fix / perm GEXP10	✓
	C-2	Fix / perm CBPI	✓
	C-3	Fix / perm CBPI	✓
Fig S3	A	spectrin	✓
	B	IgG batches	✓	FigureS3_Batch variation
	C	Annexin V batches	✓
Fig S4	A	Syk		compiled into 1 Excel tab
	B	CC	✓
	C	NEM	✓
	D	Sen	✓
	E	Vanadate	✓
	F	R5421	✓
Fig S5	A		✓
	B		✓
	C		✓
	D-1
	D-2
