# Supplementary material for: Reversible host cell surface remodelling limits immune recognition and maximizes survival of Plasmodium falciparum gametocytes
Source: PLoS Pathog. 2025 May 12;21(5):e1013110. doi: 10.1371/journal.ppat.1013110 (PMC12091884; doi:10.1371/journal.ppat.1013110)
Supplement: S3 Table — (XLSX) [file ppat.1013110.s008.xlsx]

## Sheet: Surface antigens Pf2004Tdt MFI
Fig 1. B, D & Fig S1 F. Serum and antibody reactivity across asexual and gametocyte development by flow cytometry (MFI)
	Serum surface reactivity MFI		Antibody (CBPI) surface reactivity MFI		Antibody (CBPII) surface reactivity MFI
	Mean	SD	Mean	SD	Mean	SD
Rings	89.3833	62.8217	69.6333	2.54034	72.7667	1.85023
Trophs	1071	515.919	273.667	45.6844	310.167	36.9725
Schizonts	7698.33	1277.01	1024	302.749	1835.33	101.673
GamRing	45.375	13.7529	14.2167	2.74184	13.8667	3.19604
GamTroph	244.167	29.1987	139.333	28.1839	311	89.202
GamI	991.5	316.27	530	119.034	533	25.4558
GamI/II	5044.33	593.335	2082.33	202.389	1289.67	111.339
GamIII	2318	283.952	149.667	15.308	107	7.2111
GamIII/IV	1077	133.551	62.9	4.41701	39.7667	6.03683
GamIV/V	63.9333	7.2473	51.5667	8.20752	40.8333	4.50148

## Sheet: ImmunoEM data
F. Quantification of antigen localization based on immuno EM
	ImmunoEM counts
	Mean	SD
CBPI-Asexual	335.333	271.596
CBPI-GamI-II	155.667	63.5715
CBPII-Asexual	90	49.4267
CBPII-GamI-II	148	41.6173
GEXP10-Asexual	168	44.3058
GEXP10-GamI-II	54.3333	4.72582

## Sheet: Surface antigens NF54Tdt MFI
Fig S1. A, C, D. Flow cytometry detection of human serum and antibody reactivity in NF54 by flow cytometry
	Serum surface reactivity MFI		Antibody (CBPI) surface reactivity MFI		Antibody (CBPII) surface reactivity MFI
	Mean	SD	Mean	SD	Mean	SD
Rings	57.2	2.56827	134.333	10.2632	149	66.2042
Trophs	245.556	94.9488	364.333	13.6504	498.667	65.3631
Schizonts	354.833	40.8872	1075.5	556.95	1990	239.031
GamRing	24.0167	2.25692	29	6.51383	26.2	5.80259
GamTroph	244.167	29.1987	139.333	28.1839	232.333	119.375
GamI	805.5	79.7851	625	130.284	476.333	99.7864
GamI/II	581.8	86.7364	1463.33	335.952	932.333	101.518
GamIII	82.7333	0.378594	499.333	89.6456	313.333	43.9811
GamIV-V	47.3667	2.51462	42.1667	19.789	17.8333	0.83865

## Sheet: Surface antigens Pf2004Tdt %IgG
Fig S1. G-I. Flow cytometry detection of human serum and antibody reactivity in Pf2004Tdt by flow cytometry (%IgG positive cells)
	Serum surface reactivity %IgG		Antibody (CBPI) surface reactivity %IgG		Antibody (CBPII) surface reactivity %IgG
	Mean	SD	Mean	SD	Mean	SD
Rings	3.36667	2.55799	3.13333	0.404145	3.16667	0.665833
Trophs	10.555	3.2906	32.02	4.03051	30.7033	7.79252
Schizonts	33.0333	1.35769	53.1833	1.10604	47.3167	1.77764
GamRing	0.012	0.0146969	0.35475	0.23336	0.018	0.0146969
GamTroph	4.48422	0.778752	1.21667	1.24187	0.416667	0.436616
GamI	11.33	3.03656	7.85433	0.609289	8.271	0.185023
GamI/II	13.0318	5.33395	23.9567	1.61658	22.29	0.953939
GamIII	10.8067	0.550757	6.30667	1.54782	5.55318	0.422966
GamIII/IV	7.00667	0.809222	2.16667	0.564476	3.3325	1.45434
GamIV/V	1.56333	0.0873689	0.066	0.0225167	0.0603333	0.00750555

## Sheet: Surface antigens NF54Tdt %IgG
Data not shown in MS
	Serum surface reactivity %IgG		Antibody (CBPI) surface reactivity %IgG		Antibody (CBPII) surface reactivity %IgG
	Mean	SD	Mean	SD	Mean	SD
Rings	2.58333	1.92813	2.22333	0.460145	0.56	0.520865
Trophs	23.4483	13.713	7.53333	1.48436	6.03333	1.26623
Schizonts	43.1283	5.1329	59.2617	5.43538	54.395	6.03241
GamRing	4.28833	0.842198	1.115	1.03417	0.416667	0.436616
GamTroph	6.22667	2.8044	4.55333	3.35674	4.38	2.16839
GamI	11.65	3.76818	27.425	8.15899	15.0333	2.81839
GamI/II	15.92	1.1547	20.0667	2.44199	25.755	1.80831
GamIII	5.99667	1.28582	9.68	1.86623	12.8667	2.05508
GamIV-V	3.83	0.127279	3.15667	1.04136	1.23	0.072111
