# Supplementary material for: Reversible host cell surface remodelling limits immune recognition and maximizes survival of Plasmodium falciparum gametocytes
Source: PLoS Pathog. 2025 May 12;21(5):e1013110. doi: 10.1371/journal.ppat.1013110 (PMC12091884; doi:10.1371/journal.ppat.1013110)
Supplement: S4 Table — (XLSX) [file ppat.1013110.s009.xlsx]

## Sheet: Sheet1
	%v Annexin V binding Pf2004Tdt		%v Annexin V binding NF54Tdt
	Mean	SD	Mean	SD
uRBC	0.0147967	0.0310821	0.0774367	0.0233054
Rings	2.61167	0.801284	0.23	0.112694
Trophs	28.2833	1.27658	9.11133	1.84183
Schizonts	50.9167	5.96705	32.4802	6.32973
GamRings	3.456	0.998088	2.71667	0.449704
GamTrophs	8.67318	3.22603	4.53667	1.06463
GI	25.0897	3.03746	6.86667	0.901795
GI-II	30.0627	2.7371	30.2	2.25167
GII-III	19.6117	2.09053	17.2667	2.90057
GIII-IV	15.7836	1.69538	1.97	0.0989949
GIV-V	8.25217	1.96706	2.65333	0.0737111
