# Supplementary material for: Reversible host cell surface remodelling limits immune recognition and maximizes survival of Plasmodium falciparum gametocytes
Source: PLoS Pathog. 2025 May 12;21(5):e1013110. doi: 10.1371/journal.ppat.1013110 (PMC12091884; doi:10.1371/journal.ppat.1013110)
Supplement: S5 Table — (XLSX) [file ppat.1013110.s010.xlsx]

## Sheet: Co-staining IgG vs PS
A. correlation of surface labelling and annexin V staining across individual samples
	Serum surface reactivity %IgG	% Annexin V positive cells
uRBC	0	0.0295933
Rings	3.36667	2.61167
Trophs	10.555	28.2833
Schizonts	33.0333	50.9167
GamRings	0.012	3.456
GamTrophs	5.02	8.67318
GI	14.6	25.0897
GI-II	37.8633	30.0627
GII-III	10.8067	19.6117
GIII-IV	7.60333	15.7836
GIV-V	1.56333	8.25217

## Sheet: PMV inhibitor arrests gam %
% gametocytemia across three PMV inhibitor concentrations
	% gametocytemia
PMV inhibitor concentrations	Mean	SD
Control	57.1889	19.7555
1uM	24.1667	11.6383
2uM	15.6978	5.70776
5uM	5.71	1.24719

## Sheet: PMV inhibitor arrests gams Tdt
Tdtomato median fluorescence in Tdtomato positive cells across three PMV inhibitor concentrations
	Tdtomato MFI
PMV inhibitor concentrations	Mean	SD
Control	2095.22	62.1124
1uM	2316.67	87.9972
2uM	2124	71.3653
5uM	856	242.264

## Sheet: PMV inhibitor asexuals
E. PMV inhibitor at lower doses blocks antigen export in immature gametocytes
	Serum surface reactivity MFI		CBPI surface reactivity MFI
PMV inhibitor concentrations	Mean	SD	Mean	SD
Control	25875.3	2232.77	218.333	55.0515
2uM	18415.3	2572.86	157.833	16.7382

## Sheet: PMV inhibitor gam II
G. PMV inhibitor at lower doses blocks antigen export in immature gametocytes
	Serum surface reactivity MFI		CBPI surface reactivity MFI
PMV inhibitor concentrations	Mean	SD	Mean	SD
Control	536.133	127.617	127.557	29.9095
2uM	282.818	55.9711	82.9596	22.0248

## Sheet: PMV inhibitor gam IV-V
I. PMV inhibitor has less effect on antigen export in mature gametocytes
	Serum surface reactivity MFI		CBPI surface reactivity MFI
PMV inhibitor concentrations	Mean	SD	Mean	SD
Control	207	11.2694	50.7125	3.78448
2uM	152.333	7.76745	49.2	5.78878

## Sheet: Annevin V gam II
J. Annexin V staining upon PMV inhibitor incubation in immature gametocytes
	Gam II annexin V binding
PMV inhibitor concentrations	Mean	SD
Control	19.7222	2.91967
2uM	15.9933	1.89449

## Sheet: Annevin V gam IV-V
K. Annexin V staining upon PMV inhibitor incubation in mature gametocytes
	Gam IV-V annexin V binding
PMV inhibitor concentrations	Mean	SD
Control	15.0778	0.710243
2uM	16.3667	2.52339
