# Supplementary material for: Reversible host cell surface remodelling limits immune recognition and maximizes survival of Plasmodium falciparum gametocytes
Source: PLoS Pathog. 2025 May 12;21(5):e1013110. doi: 10.1371/journal.ppat.1013110 (PMC12091884; doi:10.1371/journal.ppat.1013110)
Supplement: S6 Table — (XLSX) [file ppat.1013110.s011.xlsx]

## Sheet: PS exposure 
Effect of PfPL-SCR1 KO on PS exposure
	WT		KO
	Mean	SD	Mean	SD
Mature asexual % Annexin V	36.65	4.8451	22.1617	7.66022
Stage II gametocytes % Annexin V	6.03667	1.26744	2.82571	1.65035
Stage V gametocytes % Annexin V	3.8	0.185203	3.475	0.0636396

## Sheet: Serum and antibody recognition
Serum recognition in the PfPL-SCR1 KO
	WT		KO
	Mean	SD	Mean	SD
Mature asexual serum MFI	184.398	52.1342	167.043	35.2844
Stage II gametocytes serum MFI	142.666	14.2079	131.336	15.5193
