# Supplementary material for: Reversible host cell surface remodelling limits immune recognition and maximizes survival of Plasmodium falciparum gametocytes
Source: PLoS Pathog. 2025 May 12;21(5):e1013110. doi: 10.1371/journal.ppat.1013110 (PMC12091884; doi:10.1371/journal.ppat.1013110)
Supplement: S7 Table — (XLSX) [file ppat.1013110.s012.xlsx]

## Sheet: Fig5-A
Gametocyte stage II % Annexin V positive cells
	untreated		Syk		CHE		Senicapoc		NEM		Vanadate		R5421
	Mean	SD	Mean	SD	Mean	SD	Mean	SD	Mean	SD	Mean	SD	Mean	SD
Stage II Gam % Annexin V	46.25	5.67724	41.3953	4.35055	42.6535	3.85378	46.6944	1.62057	47.1368	7.48605	44.2398	5.32789	43.3333	1.51877

## Sheet: Fig5-B
Gametocyte stage V % Annexin V positive cells
	untreated		Syk		CHE		Senicapoc		NEM		Vanadate		R5421
	Mean	SD	Mean	SD	Mean	SD	Mean	SD	Mean	SD	Mean	SD	Mean	SD
Stage V Gam % Annexin V	15.8778	1.47375	16.3178	3.10993	18.1443	2.42745	17.9844	4.18423	29.5	3.08261	31.6917	4.09775	24.8107	5.02394

## Sheet: Fig5-C
Gametocyte stage V Tdtomato median fluorescence
	untreated		Syk		CHE		Senicapoc		NEM		Vanadate		R5421
	Mean	SD	Mean	SD	Mean	SD	Mean	SD	Mean	SD	Mean	SD	Mean	SD
Stage V Gam medianFI Tdt	2466.96	358.844	2418.2	362.328	2454.22	31.008	2716.67	90.177	398	163.737	585.258	185.955	2215.9	220.492

## Sheet: FigS4
Syk					Syk					NEM					Senicapoc					Vanadate					R5421
	AnnexinV		PMR			AnnexinV		PMR			AnnexinV		PMR			AnnexinV		PMR			AnnexinV		PMR			AnnexinV		PMR
Compound dilution	Mean	SD	Mean	SD	Compound dilution	Mean	SD	Mean	SD	Compound dilution	Mean	SD	Mean	SD	Compound dilution	Mean	SD	Mean	SD	Compound dilution	Mean	SD	Mean	SD	Compound dilution	Mean	SD	Mean	SD
Ctrl	19.6667	0.568624	6.875	0.567891	Ctrl	25.4	1.13137	7	0.388104	Ctrl	14.4333	1.45717	6.46	0.0964365	Ctrl	14.8	1.13578	6.18667	0.141539	Ctrl	13.638	1.22822	8.6375	0.780016	Ctrl	15.4333	1.2897	6.01411	0.253351
0.1	19.1	1.65227	6.59167	0.0381881	0.1	24.05	0.636396	7.31667	0.276511	0.1	14.9	1.31149	6.40333	0.18037	0.1	14.2333	0.907377	7.02333	0.206478	0.03	7.314	1.09633	4.16333	0.141939	1.9	15.5667	1.34288	5.53049	0.304265
0.3	17.3	3.10483	6.38333	0.0721688	0.3	21.9	0.282843	7.11667	0.543331	0.3	14.6	0.72111	6.21333	0.29023	0.3	14.4667	1.53731	7.34	0.870689	0.1	8.4025	2.4816	4.1075	0.170563	3.9	14.7	1.21244	5.33974	0.514233
0.6	16.9	2.72213	6.39167	0.104083	0.6	19.4	0.565685	6.76667	0.376109	0.6	15.5	0.282843	6.5	0.234307	0.6	14.2333	1.70978	6.63	0.441701	0.3	9.0125	1.12834	3.88	0.195832	7.8	15.5667	0.305505	5.47139	0.379457
1.25	15.3333	1.77858	6.5	0.156125	1.25	20	1.41421	7.10833	0.35561	1.25	15.1	0.888819	6.47333	0.337095	1.25	14.8667	1.02632	6.84333	0.185831	0.7	6.92333	3.28295	3.046	0.566683	15.6	13.9	1.22882	5.52243	0.370155
2.5	13.35	2.47487	6.03333	0.0763763	2.5	18.1	1.60935	6.61667	0.16266	2.5	15.6667	0.85049	6.34333	0.118462	2.5	16.1667	0.90185	6.98667	0.826458	1.25	8.78333	2.56597	3.058	0.778055	31.3	14.3333	0.70946	5.29406	0.247164
5	13.7	1.38924	5.775	0.108972	5	16.4667	1.45029	6.34167	0.112731	5	15.5333	0.503322	6.26667	0.266521	5	15.3333	0.602771	6.69333	0.411866	7.5	18.0667	2.1362	1.47667	0.205994	62.5	14.0333	0.251661	5.29406	0.271705
10	11.95	0.0707107	5.56667	0.0288675	10	16.1333	0.585947	5.325	0.281736	10	15.6	1.45258	6.29667	0.160728	10	16.7667	1.10151	6.11667	0.196044	15	54.1667	6.36894	0.241333	0.0090185	15	14.5333	0.650641	5.15167	0.394949
20	11.6	1.55563	5.13333	0.12829	20	13.4	0.984886	0.608333	0.0520416	20	16.6667	1.2741	5.95	0.108167	20	16.0667	0.757188	6.14667	0.22942	30	38.7	3.01993	0.0383333	0.00057735	250	15.1	0.173205	4.40207	0.468324
40	15.5	1.249	4.63333	0.104083	40	11.3967	1.32855	0.608333	0.0288675	40	16.6	0.458258	6.17333	0.367469	40	14.3333	0.46188	6.14	0.0888819	60	12.3322	2.78286	0.00692833	0.0113272	500	31.9	1.21655	1.37413	0.628091
