# Supplementary material for: Reversible host cell surface remodelling limits immune recognition and maximizes survival of Plasmodium falciparum gametocytes
Source: PLoS Pathog. 2025 May 12;21(5):e1013110. doi: 10.1371/journal.ppat.1013110 (PMC12091884; doi:10.1371/journal.ppat.1013110)
Supplement: S8 Table — (XLSX) [file ppat.1013110.s013.xlsx]

## Sheet: PMV phagocytosis asexuals
A. Effect of PMV inhibitor on phagocytosis of asexual (% phagocytosis index)
	Ctrl		PMV
	Mean	SD	Mean	SD
Immune serum	27.69	8.68246	23.64	4.79306
US naïve serum	2.462	2.67711	1.28333	0.878605

## Sheet: PMV phagocytosis gam II
B. Effect of PMV inhibitor on phagocytosis of stage II gametocytes (% phagocytosis index)
	Ctrl		PMV
	Mean	SD	Mean	SD
Immune serum	38.3979	8.07283	41.4294	12.8314
US naïve serum	8.46613	4.08442	11.9089	5.90469

## Sheet: PfPL-SCR1 KO phagocytosis
C. . Effect of PfPL-SCR1 KO PS exposure on iRBC non-opsonic phagocytosis
	Ctrl		PfPL-SCR1 KO
	Mean	SD	Mean	SD
Asexual	9.088	1.75789	10.6789	5.60364
Stage II gametocytes	2.54167	0.715665	5.23222	2.57303

## Sheet: R5421 gam V phagocytosis
D. Effect of R5421 on Stage IV-V non-opsonic phagocytosis in absence of serum and upon addition of the calcium ionophore A23187
	Ctrl		R5421
	Mean	SD	Mean	SD
Unopsonised phagocytosis %	14.1757	5.04152	19.2187	2.96316
With calcium ionophore A23+	14.3267	3.84106	22.5667	2.30536

## Sheet: Stage V opsonic phagocytosis
E. Effect of R5421 on Stage IV-V iRBC opsonic phagocytosis in presence of serum
	Ctrl GamII		Ctrl GamIV		R5421 GamII		R5421 GamIV
	Mean	SD	Mean	SD	Mean	SD	Mean	SD
Immune serum	38.6786	7.84637	11.245	3.60311	44.4933	4.77463	11.8183	4.02486
US naïve serum	5.8175	1.32651	3.03	1.53906	5.315	2.98633	2.895	0.956121
