# Supplementary material for: Reversible host cell surface remodelling limits immune recognition and maximizes survival of Plasmodium falciparum gametocytes
Source: PLoS Pathog. 2025 May 12;21(5):e1013110. doi: 10.1371/journal.ppat.1013110 (PMC12091884; doi:10.1371/journal.ppat.1013110)
Supplement: S9 Table — (XLSX) [file ppat.1013110.s014.xlsx]

## Sheet: Serum
C-1. Serum surface reactivity MFI in fixed (-TRITON) and permeabilized (+TRITON) cells
	-TRITON		+TRITON
	Mean	SD	Mean	SD
Trophs	5926.33	2231.12	18519	1736.65
GamI/II	4414.67	684.146	9581	1180.37
GamII/III	994	150.429	4071.25	665.879
GamIII/IV	1287.67	511.192	9369.33	333.128
GamIV/V	1318	250.088	10446.8	1453.15

## Sheet: GEXP10 antibody
C-2. anti-GEXP10 surface reactivity MFI in fixed (-TRITON) and permeabilized (+TRITON) cells
	-TRITON		+TRITON
	Mean	SD	Mean	SD
Trophs	236.667	53.6781	332.667	69.2122
GamI/II	135	14.7309	185.692	50.8013
GamII/III	84.5333	7.95005	89.2333	32.5894
GamIII/IV	89.2667	5.99194	150	34.4601
GamIV/V	102.167	7.97392	349.2	54.3663

## Sheet: CBPI antibody
C-3. anti-CBPI surface reactivity MFI in fixed (-TRITON) and permeabilized (+TRITON) cells
	-TRITON		+TRITON
	Mean	SD	Mean	SD
Trophs	1712	358.37	2288.2	380.693
GamI/II	810.333	77.9889	1000	357.658
GamII/III	448.167	12.6399	582.5	92.0885
GamIII/IV	503.333	15.308	529.25	8.5
GamIV/V	495	18.3576	866.5	202.031

## Sheet: CBPII antibody
C-4. anti-CBPII surface reactivity MFI in fixed (-TRITON) and permeabilized (+TRITON) cells
	-TRITON		+TRITON
	Mean	SD	Mean	SD
Trophs	1971	344.502	1203	63.1506
GamI/II	586	166.727	675.6	21.2673
GamII/III	472.75	80.5248	649.25	82.4596
GamIII/IV	571.333	22.1209	636.333	12.0968
GamIV/V	609.667	34.9333	927	259.308
