# Supplementary material for: Reversible host cell surface remodelling limits immune recognition and maximizes survival of Plasmodium falciparum gametocytes
Source: PLoS Pathog. 2025 May 12;21(5):e1013110. doi: 10.1371/journal.ppat.1013110 (PMC12091884; doi:10.1371/journal.ppat.1013110)
Supplement: S10 Table — (XLSX) [file ppat.1013110.s015.xlsx]

## Sheet: anti-spectrin antibody labellin
% IgG positive cells
	Live		Fixed		Fixed+Triton
	Mean	SD	Mean	SD	Mean	SD
Gametocyte stage I	0.283333	0.407216	10.9783	2.07954	79.85	5.1644
Gametocyte stage II	2.25417	1.67888	10.4256	4.81068	75.9989	8.95723
Gametocyte stage III	1.37333	0.668939	10.2167	5.21547	92.72	7.75041
Gametocyte stage IV	0.742222	0.486667	12.403	6.00654	93.0044	1.77346
Gametocyte stage V	0.9975	1.05981	57.4017	8.01934	96.0525	2.22804

## Sheet: Serum % IgG  positive cells
	Batch#1		Batch#2		Batch#3		Batch#4
	Mean	SD	Mean	SD	Mean	SD	Mean	SD
uninfected RBC	0.0147967	0.0310821	0.0762317	0.0186701	0.0774367	0.0233054	0.2	0.0802496
asexual-iRBC	50.9167	5.96705	16.5413	3.51519	23.5918	5.70484	36.65	4.8451
stagegII-iRBC	30.0627	2.7371	15.8778	1.47375	19.7222	2.91967	6.03667	1.26744

## Sheet: % AnnexinV positive cells
	Batch#1		Batch#2		Batch#3		Batch#4
	Mean	SD	Mean	SD	Mean	SD	Mean	SD
uRBC	0.0147967	0.0310821	0.0762317	0.0186701	0.0774367	0.0233054	0.2	0.0802496
aiRBC	50.9167	5.96705	16.5413	3.51519	23.5918	5.70484	36.65	4.8451
gII-iRBC	30.0627	2.7371	15.8778	1.47375	19.7222	2.91967	6.03667	1.26744
