# Supplementary material for: Reversible host cell surface remodelling limits immune recognition and maximizes survival of Plasmodium falciparum gametocytes
Source: PLoS Pathog. 2025 May 12;21(5):e1013110. doi: 10.1371/journal.ppat.1013110 (PMC12091884; doi:10.1371/journal.ppat.1013110)
Supplement: S11 Table — (XLSX) [file ppat.1013110.s016.xlsx]

## Sheet: Phagocytosis 
A. Control experiment using asexual, immature and mature gametocyte stages. Opsonisation with immune and with US serum
	Immune serum % phagocytosis index		US serum % phagocytosis index
	Mean	SD	Mean	SD
Asexual	34.904	4.07705	0.816667	0.374522
GamII	25.972	7.5176	0.844	0.401535
GamIV	2.042	0.232207	0.448333	0.160676

## Sheet: Asexual opsonisation
B. Effect of PMV inhibitor on opsonisation of asexual stage parasites
	Immune serum surface reactivity MFI		US serum surface reactivity MFI
PMV inhibitor concentrations	Mean	SD	Mean	SD
Control	720.225	132.762	118.333	17.6163
2uM	237.223	151.49	105.5	6.36396

## Sheet: Gam II opsonisation
C. Effect of PMV inhibitor on opsonisation of immature gametocytes
	Immune serum surface reactivity MFI		US serum surface reactivity MFI
PMV inhibitor concentrations	Mean	SD	Mean	SD
Control	634.67	139.524	147.5	34.6482
2uM	202	53.7401	115.5	105.359
